# Supplementary material for: Capnocytophaga canimorsus Endocarditis Presenting with Leukocytoclastic Vasculitis and Glomerulonephritis
Source: Microorganisms. 2024 Oct 12;12(10):2054. doi: 10.3390/microorganisms12102054 (PMC11509835; doi:10.3390/microorganisms12102054)
Supplement: Supplementary file 1 [file microorganisms-12-02054-s001.zip]

Archive with 28 entries (27 files):
- Videos - Capno Case Report/
- __MACOSX/._Videos - Capno Case Report
- Videos - Capno Case Report/Video S12.mp4
- __MACOSX/Videos - Capno Case Report/._Video S12.mp4
- Videos - Capno Case Report/Video S1.mp4
- __MACOSX/Videos - Capno Case Report/._Video S1.mp4
- Videos - Capno Case Report/Video S11.mp4
- __MACOSX/Videos - Capno Case Report/._Video S11.mp4
- Videos - Capno Case Report/Video S3.mp4
- __MACOSX/Videos - Capno Case Report/._Video S3.mp4
- Videos - Capno Case Report/Video S2.mp4
- __MACOSX/Videos - Capno Case Report/._Video S2.mp4
- Videos - Capno Case Report/Video S10.mp4
- __MACOSX/Videos - Capno Case Report/._Video S10.mp4
- Videos - Capno Case Report/Video S6.mp4
- __MACOSX/Videos - Capno Case Report/._Video S6.mp4
- Videos - Capno Case Report/.DS_Store
- __MACOSX/Videos - Capno Case Report/._.DS_Store
- Videos - Capno Case Report/Video S7.mp4
- __MACOSX/Videos - Capno Case Report/._Video S7.mp4
- Videos - Capno Case Report/Video S5.mp4
- __MACOSX/Videos - Capno Case Report/._Video S5.mp4
- Videos - Capno Case Report/Video S4.mp4
- __MACOSX/Videos - Capno Case Report/._Video S4.mp4
- Videos - Capno Case Report/Video S9.mp4
- __MACOSX/Videos - Capno Case Report/._Video S9.mp4
- Videos - Capno Case Report/Video S8.mp4
- __MACOSX/Videos - Capno Case Report/._Video S8.mp4
